# Supplementary material for: Backyard Livestock Guinea Pigs Are Reservoirs for Leptospira Shedding in Rural Households from Ecuador
Source: Trop Med Infect Dis. 2025 Sep 8;10(9):256. doi: 10.3390/tropicalmed10090256 (PMC12474318; doi:10.3390/tropicalmed10090256)
Supplement: Supplementary file 1 [file tropicalmed-10-00256-s001.zip]

Archive with 1 entries (1 files):
- tropicalmed-3770415-supplementary.pdf
